# Supplementary material for: A Ca2+ puff model based on integrodifferential equations
Source: J Math Biol. 2025 Mar 25;90(4):43. doi: 10.1007/s00285-025-02202-3 (PMC11937165; doi:10.1007/s00285-025-02202-3)
Supplement: Supplementary file 1 — (tex 11 KB) [file 285_2025_2202_MOESM1_ESM.tex]

%Version 3 October 2023
% See section 11 of the User Manual for version history
%
%%%%%%%%%%%%%%%%%%%%%%%%%%%%%%%%%%%%%%%%%%%%%%%%%%%%%%%%%%%%%%%%%%%%%%
%%                                                                 %%
%% Please do not use \input{...} to include other tex files.       %%
%% Submit your LaTeX manuscript as one .tex document.              %%
%%                                                                 %%
%% All additional figures and files should be attached             %%
%% separately and not embedded in the \TeX\ document itself.       %%
%%                                                                 %%
%%%%%%%%%%%%%%%%%%%%%%%%%%%%%%%%%%%%%%%%%%%%%%%%%%%%%%%%%%%%%%%%%%%%%

%%\documentclass[referee,sn-basic]{sn-jnl}% referee option is meant for double line spacing

%%=======================================================%%
%% to print line numbers in the margin use lineno option %%
%%=======================================================%%

%%\documentclass[lineno,sn-basic]{sn-jnl}% Basic Springer Nature Reference Style/Chemistry Reference Style

%%======================================================%%
%% to compile with pdflatex/xelatex use pdflatex option %%
%%======================================================%%

%%\documentclass[pdflatex,sn-basic]{sn-jnl}% Basic Springer Nature Reference Style/Chemistry Reference Style


%%Note: the following reference styles support Namedate and Numbered referencing. By default the style follows the most common style. To switch between the options you can add or remove Numbered in the optional parenthesis. 
%%The option is available for: sn-basic.bst, sn-vancouver.bst, sn-chicago.bst%  
 
%%\documentclass[sn-nature]{sn-jnl}% Style for submissions to Nature Portfolio journals
%%\documentclass[sn-basic]{sn-jnl}% Basic Springer Nature Reference Style/Chemistry Reference Style
\documentclass[sn-mathphys-num]{sn-jnl}% Math and Physical Sciences Numbered Reference Style 
%%\documentclass[sn-mathphys-ay]{sn-jnl}% Math and Physical Sciences Author Year Reference Style
%%\documentclass[sn-aps]{sn-jnl}% American Physical Society (APS) Reference Style
%%\documentclass[sn-vancouver,Numbered]{sn-jnl}% Vancouver Reference Style
%%\documentclass[sn-apa]{sn-jnl}% APA Reference Style 
%%\documentclass[sn-chicago]{sn-jnl}% Chicago-based Humanities Reference Style

%%%% Standard Packages
%%<additional latex packages if required can be included here>

\usepackage{graphicx}%
\usepackage{multirow}%
\usepackage{amsmath,amssymb,amsfonts}%
\usepackage{amsthm}%
\usepackage{mathrsfs}%
\usepackage[title]{appendix}%
\usepackage{xcolor}%
\usepackage{textcomp}%
\usepackage{manyfoot}%
\usepackage{booktabs}%
\usepackage{algorithm}%
\usepackage{algorithmicx}%
\usepackage{algpseudocode}%
\usepackage{listings}%

\usepackage{tabularx} % tables
\usepackage{siunitx} % units
\DeclareSIUnit\Molar{\textsc{m}} % define molar

% References to external document
\usepackage{xr}
\externaldocument[M-]{sn-article}

\newcommand{\prob}{\mathbb{P}}
\newcommand{\ca}{Ca$^{2+}$}
\newcommand{\bc}{$[\text{Ca}^{2+}]_i$}
\newcommand{\ipthree}{IP\textsubscript{3}}
\newcommand{\ipr}{\ipthree R}

\newcommand{\iprOne}{type~I \ipr}
\newcommand{\iprTwo}{type~II \ipr}

\newcommand{\mthca}{\text{\ca}}
\newcommand{\mthipthree}{\text{\ipthree}}
\newcommand{\mthATP}{\text{ATP}}

% Fluxes
\newcommand{\Jipr}{J_{\text{\ipr}}}
\newcommand{\Jryr}{J_{\text{RyR}}}
\newcommand{\Jserca}{J_{\text{SERCA}}}
\newcommand{\Jin}{J_{\text{in}}}
\newcommand{\Jpm}{J_{\text{pm}}}

\newcommand{\Jleak}{J_{\text{leak}}}
\newcommand{\Jr}{J_{r}}
\newcommand{\kOn}{k_{\text{on}}}
\newcommand{\kOff}{k_{\text{off}}}

% Open/closed states
\newcommand{\nO}{n_O}
\newcommand{\nC}{n_C}
\newcommand{\It}{\mathcal{I}(t)}

\newcommand{\tMin}{\tau_{\min}}

%%%%

%%%%%=============================================================================%%%%
%%%%  Remarks: This template is provided to aid authors with the preparation
%%%%  of original research articles intended for submission to journals published 
%%%%  by Springer Nature. The guidance has been prepared in partnership with 
%%%%  production teams to conform to Springer Nature technical requirements. 
%%%%  Editorial and presentation requirements differ among journal portfolios and 
%%%%  research disciplines. You may find sections in this template are irrelevant 
%%%%  to your work and are empowered to omit any such section if allowed by the 
%%%%  journal you intend to submit to. The submission guidelines and policies 
%%%%  of the journal take precedence. A detailed User Manual is available in the 
%%%%  template package for technical guidance.
%%%%%=============================================================================%%%%

%% as per the requirement new theorem styles can be included as shown below
\theoremstyle{thmstyleone}%
\newtheorem{theorem}{Theorem}%  meant for continuous numbers
%%\newtheorem{theorem}{Theorem}[section]% meant for sectionwise numbers
%% optional argument [theorem] produces theorem numbering sequence instead of independent numbers for Proposition
\newtheorem{proposition}[theorem]{Proposition}% 
%%\newtheorem{proposition}{Proposition}% to get separate numbers for theorem and proposition etc.

\theoremstyle{thmstyletwo}%
\newtheorem{example}{Example}%
\newtheorem{remark}{Remark}%

\theoremstyle{thmstylethree}%
\newtheorem{definition}{Definition}%

\raggedbottom
%%\unnumbered% uncomment this for unnumbered level heads

\title{Supporting material for ``A \ca\ puff model based on integrodifferential equations'' }

\begin{document}
%\section{Supporting material for ``A \ca\ puff model based on integrodifferential equations'' }\label{secA1}
%\label{S1_Appendix}
% Include only the SI item label in the paragraph heading. Use the \nameref{label} command to cite SI items in the text.
\maketitle
\setcounter{figure}{0}
\renewcommand{\thefigure}{S\arabic{figure}}

\section{Latency distributions}\label{secA2} 
Activation and deactivation latencies were calculated for each model discussed in the main text using the same step changed in \ca\ concentration as in the experiments by Mak et al. \cite{Mak2007}. Our results were obtained by running the experimental simulation \num{1000} times. Like the results by Cao et al., \cite{Cao2013}, our simulations failed to capture the multi-modal distribution observed in the experimental outcomes \cite{Mak2007}. 

In \nameref{S4_Fig} we present the latency distributions produced by our six-state model. A key difference between our results and those by Mak et al., \cite{Mak2007} is that the mean activation latency for a switch in \ca\ concentration from \num{10}\unit{\nano\Molar} to \num{2}\unit{\micro\Molar} is longer within our model. The maximum peaks in the deactivation latency distributions are similar to those in the results by Mak et al., \cite{Mak2007}. Our reduced six-state model produces latency distributions, presented in \nameref{S5_Fig}, that align with the experimental results. Latency distributions produced by the reduced two-state model, shown in \nameref{S6_Fig} are qualitatively similar to those produced by the reduced-six-state model.

\paragraph*{S4 Fig.} \label{S4_Fig}
\begin{figure}[h!]
    \centering
    \includegraphics[width=\textwidth]{6 state latency distributions.pdf}
    \caption{Simulated latency distributions, using the six-state IP\textsubscript{3}R model, for step changes in Ca\textsuperscript{2+} concentrations as indicated in the subfigure titles. \ipthree=\num{10}\unit{\micro\Molar}}
    %\label{fig:enter-label}
\end{figure}

\paragraph*{S5 Fig.}\label{S5_Fig}
\begin{figure}[h!]
    \centering 
    \includegraphics[width=\textwidth]{Reduced 6 state latency distributions.pdf}
    \caption{Simulated latency distributions, using the reduced six-state IP\textsubscript{3}R model, for step changes in Ca\textsuperscript{2+} concentrations as indicated in the subfigure titles. \ipthree=\num{10}\unit{\micro\Molar}}
    %\label{fig:enter-label}
\end{figure}

\paragraph*{S6 Fig.}\label{S6_Fig}
\begin{figure}[h!]
    \centering 
    \includegraphics[width=\textwidth]{2 state latency distributions.pdf}
    \caption{Simulated latency distributions, using the reduced two-state IP\textsubscript{3}R model, for step changes in Ca\textsuperscript{2+} concentrations as indicated in the subfigure titles. \ipthree=\num{10}\unit{\micro\Molar}}
    %\label{fig:enter-label}
\end{figure}

\section{\ca\ trace with the number of open channels}
\paragraph*{S1 Fig.}
%\label{S1_Fig}
\begin{figure}[h!]  \label{S1_Fig}
    \centering
    \includegraphics[width=0.9\linewidth]{S1_no_open_channels.pdf}
    \caption{Examples of the number of open IP\textsubscript{3}R for each model. A: six-state model with four gating variables. B: reduced six-state model. C: reduced two-state model}
   % \label{fig:enter-label}
 
\end{figure}
\nameref{S1_Fig} shows the number of open channels for the six-state model, the reduced six-state model and the reduced two-state model using simulated Ca\textsuperscript{2+} trace data. The frequency of channels opening is higher for the six-state model (\nameref{S1_Fig}A) in comparison to the reduced six-state model (\nameref{S1_Fig}B) and the reduced two-state model (\nameref{S1_Fig}C). The lack of a fast-lived open state in the reduced two-state model leads to fewer fluctuations in the basal Ca\textsuperscript{2+} concentration. This is evidenced by fewer blips in \nameref{S1_Fig}C.

\section{IPI distributions fit using the time-dependent distribution}
\paragraph*{S2 Fig.}
\begin{figure}[h!]\label{S2_Fig}
   \centering
   \includegraphics[width=0.9\linewidth]{Model_IPI_with_TD_dist.pdf}
   \caption{IPI distributions for each model fitted with the time-dependent distribution, see Equation. \eqref{eq:time dependent distribution}. A: six-state model with four gating variables. B: reduced six-state model. C: reduced two-state model}
\end{figure}

\nameref{S2_Fig} shows the IPI distributions for each model fitted with the time-dependent distribution, see Equation. \eqref{M-eq:time dependent distribution} in Section~\ref{M-sec:CaStats} of the main text.

\section{$h_{42}$ dynamic for differing time-step lengths}
\paragraph*{S3 Fig.}
\label{S3_Fig}
\begin{figure}[h!]
    \centering
    \includegraphics[width=0.9\linewidth]{S3_integral_step_width.pdf}
    \caption{Choosing the most appropriate time step to calculate the $h_{42}$ integral term. A: using a time-step of $10^{-3}$\unit{\second}. B: using a time-step of $5\times10^{-3}$\unit{\second}. C: using a time-step of $10^{-2}$\unit{\second}}
    %\label{fig:enter-label}
\end{figure}
In the main text, we showed, for the two-state model, if the length of $\tau$ was increased to \num{15}\unit{\second}, Ca\textsuperscript{2+} puff and the $h_{42}$ gating variable resembled results from the six-state model. However, computational time for simulating the integral can be expensive if $\tau$ is long. A method for reducing computational time, whilst maintaining the Ca\textsuperscript{2+} and $h_{42}$ dynamics, is to increase the time-step used to calculate the $h_{42}$ gating variable integral.

Here, we compare the average $h_{42}$ dynamic when the integral is calculated using different length time-steps i.e. using time-steps of $10^{-3}$\unit{\second}, $5\times10^{-3}$\unit{\second} and $10^{-2}$\unit{\second} to determine the maximum time-step we can use to calculate $h_{42}$ whilst maintaining the correct dynamics. We set $\tau$ to \num{15}$\unit{\second}$ as this length integral was shown to produce the desired h\textsubscript{42} behaviour i.e. without having a sudden increase to steady state. \nameref{S3_Fig} shows that using a time-step of $10^{-2}$\unit{\second} produces similar results to when a smaller time-step is used.

\bibliography{sn-bibliography}

\end{document}
